# Supplementary material for: Cryo-EM analyses reveal the common mechanism and diversification in the activation of RET by different ligands
Source: eLife. 2019 Sep 19;8:e47650. doi: 10.7554/eLife.47650 (PMC6760901; doi:10.7554/eLife.47650)
Supplement: Figure 5—source data 1. [file elife-47650-fig5-data1.xlsx]

## Sheet: Sheet1
Figure. 5C
5 min			10 min			15 min
GDF15	NRTN-WT	NRTN-R101E/R155E	GDF15	NRTN-WT	NRTN-R101E/R155E	GDF15	NRTN-WT	NRTN-R101E/R155E
0.23	-0.04	0.27	0.42	-0.01	0.42	0.47	-0.02	0.4
0.22	-0.05	0.33	0.3	-0.03	0.23	0.48	0.01	0.29
0.13	-0.03	0.16	0.35	0	0.31	0.6	0	0.26
0.32	-0.05	0.36	0.24	0.07	0.21	0.46	-0.07	0.23
0.39	0.05	0.29	0.35	-0.03	0.28	0.51	0.07	0.32
0.21	-0.08	0.35	0.42	0.02	0.46	0.54	-0.03	0.33
0.25	-0.03	0.13	0.41	-0.01	0.4	0.5	0	0.36
0.28	0.02	0.26	0.38	0.02	0.35	0.49	0.1	0.34
0.33	-0.06	0.3	0.47	-0.03	0.3	0.4	0.09	0.32
0.32	0.01	0.4	0.49	-0.01	0.13	0.46	0.05	0.35
0.36	-0.07	0.27	0.47	0.04	0.23	0.52	0.02	0.45
0.29	0.04	0.22	0.46	0.02	0.28	0.61	-0.01	0.33
0.2	-0.01	0.35	0.39	0.02	0.27	0.42	0.02	0.29
0.31	-0.09	0.22	0.31	-0.03	0.05	0.5	0.05	0.26
0.36	0.11	0.35	0.27	-0.06	0.32	0.54	0.02	0.42
0.29	-0.03	0.08	0.32	0.03	0.22	0.4	0	0.42
0.35	-0.11	0.22	0.47	-0.03	0.44	0.34	0.06	0.41
0.15	-0.01	0.34	0.24	-0.03	0.23	0.49	0.04	0.28
0.34	-0.02	0.31	0.32	0	0.36	0.45	0.05	0.21
0.36	-0.09	0.29	0.46	-0.05	0.3	0.39	-0.02	0.37
0.2	-0.01	0.1	0.45	-0.05	0.13	0.41	-0.03	0.31
0.13	0.02	0.17	0.52	0.02	0.22	0.47	0	0.25
0.27	0.01	0.51	0.36	0.01	0.11	0.37	0.02	0.09
0.34	0.01	0.24	0.27	-0.1	0.05	0.45	-0.02	0.21
0.06	0	0.17	0.31	0	0.07	0.51	-0.02	0.03
0.17	0.08	0.05	0.31	-0.01	0.12	0.37	0.01	0.06
0.05	0.02	0.04	0.34	-0.04	0.09	0.25	-0.05	0.11
0.04	-0.05	0.06	0.36	-0.01	0.08	0.3	0.01	0.33
0.15	-0.02	0.04	0.27	0	0.16	0.32	0.17	0.12
0.06	0	0.03	0.26	0.04	0.1	0.29	0.04	0.17
0.18	-0.06	0.06	0.33	0.03	0.13	0.57	-0.09	0.12
0.16	0.01	0.05	0.34	-0.02	0.24	0.26	0.07	0.05
0.24	0	0.03	0.38	0.02	0.1	0.18	-0.1	0.05
0.25	-0.02	0.03	0.16	-0.03	0.17	0.38	0.05	0.17
0.17	-0.05	0.09	0.2	0.06	0.11	0.51	-0.05	0.12
